# Supplementary material for: The Acceptability of Physical Activity to Older Adults Living in Lower Socioeconomic Status Areas: A Multi-Perspective Study
Source: Int J Environ Res Public Health. 2021 Nov 10;18(22):11784. doi: 10.3390/ijerph182211784 (PMC8619977; doi:10.3390/ijerph182211784)
Supplement: Supplementary file 1 [file ijerph-18-11784-s001.zip]

Archive with 1 entries (1 files):
- Supplementary S1 & S2 Interview Schedules IJERPH 300921.pdf
